# Supplementary material for: Allele-Specific Thresholds of Eluted Ligands for T-Cell Epitope Prediction
Source: Mol Cell Proteomics. 2021 Jul 22;20:100122. doi: 10.1016/j.mcpro.2021.100122 (PMC8724920; doi:10.1016/j.mcpro.2021.100122)
Supplement: Supplemental Table S1 [file mmc1.xlsx]

## Sheet: Sheet1
Supplemental Table 1. Allele-specific EL rank and IC50 thresholds for 72 alleles. Thresholds were derived from eluted ligands for predicting eluted ligands at 80% sensitivity and for predicting T-cell epitopes at 80% sensitivity, and were derived from a set of predicted binders to predict T-cell epitopes at 80% sensitivity
Threshold Dataset	Eluted Ligands			Predicted Binders
Forced Sensitivity	80% sensitivity in eluted ligands		80% sensitivity in epitopes
Allele	EL rank	IC50	EL rank	EL rank
HLA-A*01:01	0.34	1528.4	1.564	0.20618
HLA-A*02:01	0.57	296.8	2.622	2.60104
HLA-A*02:03	0.1	22.1	0.46	3.87777
HLA-A*02:04	0.54	1354.1	2.484	1.18157
HLA-A*02:05	0.2	147.2	0.92	3.15614
HLA-A*02:07	0.36	9108.6	1.656	0.27755
HLA-A*03:01	0.24	302.9	1.104	1.17364
HLA-A*11:01	0.09	68.8	0.414	1.81597
HLA-A*23:01	0.05	127.2	0.23	0.99918
HLA-A*24:02	0.18	565.3	0.828	0.76921
HLA-A*24:06	0.07	419.5	0.322	0.66612
HLA-A*24:13	0.16	636.7	0.736	0.99918
HLA-A*25:01	0.1	2546.5	0.46	0.10309
HLA-A*29:02	0.13	122.5	0.598	0.95953
HLA-A*30:01	0.16	83.1	0.736	3.60022
HLA-A*31:01	0.25	64	1.15	2.52967
HLA-A*32:01	0.07	85.1	0.322	1.45119
HLA-A*68:02	0.99	1163.4	4.554	2.35521
HLA-B*07:02	0.38	1212	1.748	1.14985
HLA-B*08:01	0.9	2441.6	4.14	1.05469
HLA-B*14:02	0.09	1262.2	0.414	0.0793
HLA-B*15:01	0.18	199.4	0.828	1.76046
HLA-B*15:02	0.58	2030.1	2.668	1.26087
HLA-B*18:01	0.05	208.4	0.23	0.51545
HLA-B*18:03	0.05	343.9	0.23	0.36
HLA-B*27:01	0.74	10033.9	3.404	0.06
HLA-B*27:02	0.07	1063.4	0.322	0.22
HLA-B*27:03	0.05	1427.4	0.23	0.1
HLA-B*27:04	0.06	840.2	0.276	0.35
HLA-B*27:05	0.2	401	0.92	1.02
HLA-B*27:06	0.05	160.6	0.23	1.02
HLA-B*27:07	0.05	37.1	0.23	1.31
HLA-B*27:08	0.07	230.1	0.322	0.82
HLA-B*27:09	0.04	81.1	0.184	0.98
HLA-B*35:01	0.12	56.3	0.552	1.63
HLA-B*35:03	0.03	594.9	0.138	0.27
HLA-B*35:08	0.12	714.8	0.552	0.65
HLA-B*39:01	0.05	121.6	0.23	1.05
HLA-B*39:24	0.35	395.2	1.61	1.05
HLA-B*40:01	0.09	82.7	0.414	0.71
HLA-B*40:02	0.17	189.7	0.782	1.32
HLA-B*41:01	0.13	277.5	0.598	1.02
HLA-B*44:02	0.05	321.5	0.23	0.43
HLA-B*44:03	0.07	398.4	0.322	0.48
HLA-B*45:01	0.12	359.9	0.552	0.85
HLA-B*46:01	0.27	8154.8	1.242	0.02
HLA-B*49:01	0.04	517.1	0.184	0.26
HLA-B*50:01	0.07	294.9	0.322	0.65
HLA-B*51:01	0.15	2456.7	0.69	0.11102
HLA-B*51:08	0.21	5590.1	0.966	0.05551
HLA-B*54:01	0.15	519.8	0.69	0.61061
HLA-B*56:01	0.04	307.5	0.184	0.61854
HLA-B*57:01	2.5	14793.6	11.5	0.65026
HLA-B*57:03	0.47	994	2.162	0.92781
HLA-B*58:01	0.42	418.2	1.932	1.10227
HLA-B*73:01	0.25	3056.7	1.15	0.06344
HLA-C*01:02	0.26	3301.6	1.196	0.04758
HLA-C*02:02	0.47	1501.5	2.162	0.90402
HLA-C*03:03	0.11	52.1	0.506	2.32349
HLA-C*03:04	0.14	93.6	0.644	2.32349
HLA-C*04:01	0.06	3289.3	0.276	0.00793
HLA-C*05:01	0.15	929	0.69	0.45994
HLA-C*06:02	0.24	971	1.104	0.45201
HLA-C*07:01	0.5	3040.6	2.3	0.49959
HLA-C*07:02	0.2	753.3	0.92	0.91988
HLA-C*08:02	0.18	2597	0.828	0.16653
HLA-C*12:02	1.3	3363.8	5.98	1.6653
HLA-C*12:03	0.35	153.6	1.61	3.8857
HLA-C*14:02	0.08	43	0.368	3.45748
HLA-C*15:02	0.38	628.7	1.748	1.41154
HLA-C*16:01	0.6	365.1	2.76	3.47334
HLA-C*17:01	0.4	2707.2	1.84	0.38857
Mean	0.270139	1458.62	1.24264	1.07915
Median	0.155	468.3	0.713	0.91195
SD	0.359085	2539.97	1.65179	0.985514
Common threshold	0.17	780	1.11	1.1
