# Supplementary material for: Allele-Specific Thresholds of Eluted Ligands for T-Cell Epitope Prediction
Source: Mol Cell Proteomics. 2021 Jul 22;20:100122. doi: 10.1016/j.mcpro.2021.100122 (PMC8724920; doi:10.1016/j.mcpro.2021.100122)
Supplement: Supplemental Table S2 [file mmc2.xlsx]

## Sheet: Sheet 1
Supplemental Table 2. Performance of different thresholds in predicting eluted ligands. Common thresholds were set to predict 80% of eluted ligands for all alleles combined, and allele-specific threshodls were established for each allele sperately. PPV positive predictive value, NPV negative predictive value
	Specificity (%)						Sensitivity (%)						PPV						NPV						Accuracy
Allele	EL Rank 2 %	EL Rank 0.5%	Common IC50	Allele-specific IC50	Common EL Rank	Allele-specific EL Rank	EL Rank 2 %	EL Rank 0.5%	Common IC50	Allele-specific IC50	Common EL Rank	Allele-specific EL Rank	EL Rank 2 %	EL Rank 0.5%	Common IC50	Allele-specific IC50	Common EL Rank	Allele-specific EL Rank	EL Rank 2 %	EL Rank 0.5%	Common IC50	Allele-specific IC50	Common EL Rank	Allele-specific EL Rank	EL Rank 2 %	EL Rank 0.5%	Common IC50	Allele-specific IC50	Common EL Rank	Allele-specific EL Rank
HLA-A*01:01	96.74	99.25	99.64	99.45	99.8	99.51	91	84	74	80	69	80	21.8225	52.8302	67.2727	59.2593	77.5281	62.0155	0.9674	0.9925	0.9964	0.9945	0.998	0.9951	96.6832	99.099	99.3861	99.2574	99.495	99.3168
HLA-A*02:01	95.53	98.15	96.17	97.32	99.16	98.04	90	79	86	80	67	80	16.7598	29.9242	18.3369	22.9885	44.3709	28.9855	0.9553	0.9815	0.9617	0.9732	0.9916	0.9804	95.4752	97.9604	96.0693	97.1485	98.8416	97.8614
HLA-A*02:03	95.22	98.19	94.31	98.89	99.04	99.36	98	96	98	80	89	80	17.0139	34.657	14.6927	41.8848	48.1081	55.5556	0.9522	0.9819	0.9431	0.9889	0.9904	0.9936	95.2475	98.1683	94.3465	98.703	98.9406	99.1683
HLA-A*02:04	94.6	97.8	98.07	97.44	99.05	97.66	83	79	74	80	74	80	13.3226	26.4214	27.7154	23.8095	43.787	25.4777	0.946	0.978	0.9807	0.9744	0.9905	0.9766	94.4851	97.6139	97.8317	97.2673	98.802	97.4851
HLA-A*02:05	93.28	97.6	94.86	98.05	99.07	98.98	99	96	100	80	71	80	12.8405	28.5714	16.2866	29.0909	43.2927	43.956	0.9328	0.976	0.9486	0.9805	0.9907	0.9898	93.3366	97.5842	94.9109	97.8713	98.7921	98.7921
HLA-A*02:07	94.93	97.99	99.54	96.96	99.13	98.43	90	85	40	80	70	80	15.0754	29.7203	46.5116	20.8333	44.586	33.7553	0.9493	0.9799	0.9954	0.9696	0.9913	0.9843	94.8812	97.8614	98.9505	96.7921	98.8416	98.2475
HLA-A*03:01	95.91	98.59	98.07	98.84	99.39	99.21	93	91	89	80	75	80	18.5259	39.2241	31.5603	40.8163	55.1471	50.3145	0.9591	0.9859	0.9807	0.9884	0.9939	0.9921	95.8812	98.5149	97.9802	98.6535	99.1485	99.0198
HLA-A*11:01	96.08	98.44	97.32	99.22	99.29	99.55	99	96	99	80	86	80	20.1629	38.0952	26.9755	50.6329	54.7771	64	0.9608	0.9844	0.9732	0.9922	0.9929	0.9955	96.1089	98.4158	97.3366	99.0297	99.1584	99.3564
HLA-A*23:01	95.8	98.46	98.44	99.46	99.19	99.77	100	100	97	80	100	80	19.2308	39.3701	38.3399	59.7015	55.2486	77.6699	0.958	0.9846	0.9844	0.9946	0.9919	0.9977	95.8416	98.4752	98.4257	99.2673	99.198	99.5743
HLA-A*24:02	96.16	98.57	98.77	98.94	99.28	99.26	92	86	83	80	79	80	19.3277	37.5546	40.2913	43.0108	52.3179	51.9481	0.9616	0.9857	0.9877	0.9894	0.9928	0.9926	96.1188	98.4455	98.6139	98.7525	99.0792	99.0693
HLA-A*24:06	95.82	98.48	98.89	99.27	99.21	99.65	97	96	90	80	92	80	18.835	38.7097	44.7761	52.2876	53.8012	69.5652	0.9582	0.9848	0.9889	0.9927	0.9921	0.9965	95.8317	98.4554	98.802	99.0792	99.1386	99.4554
HLA-A*24:13	95.8	98.46	98.44	98.58	99.19	99.25	94	88	80	80	81	80	18.2879	36.3636	33.8983	36.036	50	51.6129	0.958	0.9846	0.9844	0.9858	0.9919	0.9925	95.7822	98.3564	98.2574	98.396	99.0099	99.0594
HLA-A*25:01	92.62	98.15	99.79	99.43	99.42	99.65	99	91	67	80	86	80	11.828	32.971	76.1364	58.3942	59.7222	69.5652	0.9262	0.9815	0.9979	0.9943	0.9942	0.9965	92.6832	98.0792	99.4653	99.2376	99.2871	99.4554
HLA-A*29:02	95.14	98.54	98.49	99.34	99.3	99.49	98	94	94	80	87	80	16.7808	39.1667	38.3673	54.7945	55.414	61.0687	0.9514	0.9854	0.9849	0.9934	0.993	0.9949	95.1683	98.495	98.4455	99.1485	99.1782	99.297
HLA-A*30:01	92.55	97.46	94.05	98.56	98.91	98.96	100	93	99	80	82	80	11.8343	26.8012	14.2651	35.7143	42.9319	43.4783	0.9255	0.9746	0.9405	0.9856	0.9891	0.9896	92.6238	97.4158	94.099	98.3762	98.7426	98.7723
HLA-A*31:01	94.87	98.06	96.23	98.86	99.25	98.93	96	88	95	80	71	80	15.7635	31.2057	20.1271	41.2371	48.6301	42.7807	0.9487	0.9806	0.9623	0.9886	0.9925	0.9893	94.8812	97.9604	96.2178	98.6733	98.9703	98.7426
HLA-A*32:01	92.13	97.68	97.6	99.5	99.14	99.62	100	100	98	80	98	80	11.274	30.1205	28.9941	61.5385	53.2609	67.7966	0.9213	0.9768	0.976	0.995	0.9914	0.9962	92.2079	97.703	97.604	99.3069	99.1287	99.4257
HLA-A*68:02	93.82	97.93	96.26	95.44	99.3	96.23	81	72	76	80	63	80	11.588	25.8065	16.8889	14.9254	47.3684	17.5055	0.9382	0.9793	0.9626	0.9544	0.993	0.9623	93.6931	97.6733	96.0594	95.2871	98.9406	96.0693
HLA-B*07:02	94.78	98.44	98.05	97.52	99.16	98.7	86	80	79	80	74	80	14.1447	33.8983	28.8321	24.3902	46.8354	38.0952	0.9478	0.9844	0.9805	0.9752	0.9916	0.987	94.6931	98.2574	97.8614	97.3465	98.9109	98.5149
HLA-B*08:01	93.95	98.26	98.26	96.1	99.39	96.98	83	73	72	80	64	80	12.064	29.5547	29.2683	17.0213	51.2	20.9424	0.9395	0.9826	0.9826	0.961	0.9939	0.9698	93.8416	98.0099	98	95.9406	99.0396	96.8119
HLA-B*14:02	91.13	97.33	99.73	99.46	99.07	99.36	99	97	62	80	87	80	10.0406	26.6484	69.6629	59.7015	48.3333	55.5556	0.9113	0.9733	0.9973	0.9946	0.9907	0.9936	91.2079	97.3267	99.3564	99.2673	98.9505	99.1683
HLA-B*15:01	94.83	98.3	97.14	98.79	99.3	99.26	100	95	98	80	79	80	16.2075	35.8491	25.5208	39.801	53.0201	51.9481	0.9483	0.983	0.9714	0.9879	0.993	0.9926	94.8812	98.2673	97.1485	98.604	99.099	99.0693
HLA-B*15:02	93.2	97.86	97.96	96.17	99.17	97.45	91	76	74	80	63	80	11.8029	26.2069	26.6187	17.2786	43.1507	23.8806	0.932	0.9786	0.9796	0.9617	0.9917	0.9745	93.1782	97.6436	97.7228	96.0099	98.8119	97.2772
HLA-B*18:01	94.34	98.35	99.13	99.64	99.27	99.74	100	99	97	80	96	80	15.015	37.5	52.7174	68.9655	56.8047	75.4717	0.9434	0.9835	0.9913	0.9964	0.9927	0.9974	94.396	98.3564	99.1089	99.4455	99.2376	99.5446
HLA-B*18:03	93.2	98.04	99.35	99.65	99.2	99.73	100	98	94	80	94	80	12.8205	33.3333	59.1195	69.5652	54.023	74.7664	0.932	0.9804	0.9935	0.9965	0.992	0.9973	93.2673	98.0396	99.297	99.4554	99.1485	99.5347
HLA-B*27:01	96.52	98.97	99.89	98.09	99.45	98.62	97	75	33	80	63	80	21.7978	42.1348	75	29.5203	53.3898	36.6972	0.9652	0.9897	0.9989	0.9809	0.9945	0.9862	96.5248	98.7327	99.2277	97.9109	99.0891	98.4356
HLA-B*27:02	96.94	99.1	99.49	99.41	99.52	99.75	100	97	74	80	94	80	24.6305	51.8717	59.2	57.554	66.1972	76.1905	0.9694	0.991	0.9949	0.9941	0.9952	0.9975	96.9703	99.0792	99.2376	99.2178	99.4653	99.5545
HLA-B*27:03	97.16	98.89	99.8	99.61	99.45	99.72	97	97	57	80	92	80	25.4593	46.6346	74.026	67.2269	62.585	74.0741	0.9716	0.9889	0.998	0.9961	0.9945	0.9972	97.1584	98.8713	99.3762	99.4158	99.3762	99.5248
HLA-B*27:04	96.37	98.76	99.4	99.38	99.36	99.63	100	99	78	80	93	80	21.5983	44.3946	56.5217	56.338	59.2357	68.3761	0.9637	0.9876	0.994	0.9938	0.9936	0.9963	96.4059	98.7624	99.1881	99.1881	99.297	99.4356
HLA-B*27:05	97.04	98.83	98.41	98.82	99.41	99.36	95	88	89	80	76	80	24.2967	42.9268	35.8871	40.404	56.2963	55.5556	0.9704	0.9883	0.9841	0.9882	0.9941	0.9936	97.0198	98.7228	98.3168	98.6337	99.1782	99.1683
HLA-B*27:06	95.85	98.85	98.39	99.27	99.31	99.66	98	96	93	80	91	80	19.1033	45.4976	36.6142	52.2876	56.875	70.1754	0.9585	0.9885	0.9839	0.9927	0.9931	0.9966	95.8713	98.8218	98.3366	99.0792	99.2277	99.4653
HLA-B*27:07	96.59	98.88	97.89	99.49	99.41	99.68	100	99	100	80	97	80	22.6757	46.9194	32.1543	61.0687	62.1795	71.4286	0.9659	0.9888	0.9789	0.9949	0.9941	0.9968	96.6238	98.8812	97.9109	99.297	99.3861	99.4851
HLA-B*27:08	96.65	98.88	98.66	99.32	99.4	99.59	99	98	96	80	90	80	22.8111	46.6667	41.7391	54.0541	60	66.1157	0.9665	0.9888	0.9866	0.9932	0.994	0.9959	96.6733	98.8713	98.6337	99.1287	99.3069	99.396
HLA-B*27:09	97.1	99.03	98.51	99.43	99.43	99.73	100	100	100	80	98	80	25.641	50.7614	40.1606	58.3942	63.2258	74.7664	0.971	0.9903	0.9851	0.9943	0.9943	0.9973	97.1287	99.0396	98.5248	99.2376	99.4158	99.5347
HLA-B*35:01	92.65	97.97	97.37	99.42	99.23	99.43	98	94	93	80	87	80	11.7647	31.6498	26.1236	57.971	53.0488	58.3942	0.9265	0.9797	0.9737	0.9942	0.9923	0.9943	92.703	97.9307	97.3267	99.2277	99.1089	99.2376
HLA-B*35:03	92.78	97.83	99.5	99.58	99.01	99.87	93	91	82	80	90	80	11.411	29.5455	62.1212	65.5738	47.619	86.0215	0.9278	0.9783	0.995	0.9958	0.9901	0.9987	92.7822	97.7624	99.3267	99.3861	98.9208	99.6733
HLA-B*35:08	93.12	97.94	98.96	98.98	99.27	99.45	83	81	80	80	81	80	10.7652	28.223	43.4783	43.956	52.5974	59.2593	0.9312	0.9794	0.9896	0.9898	0.9927	0.9945	93.0198	97.7723	98.7723	98.7921	99.0891	99.2574
HLA-B*39:01	92.75	97.84	98.12	99.5	99.02	99.67	100	99	99	80	95	80	12.1212	31.4286	34.4948	61.5385	49.2228	70.7965	0.9275	0.9784	0.9812	0.995	0.9902	0.9967	92.8218	97.8515	98.1287	99.3069	98.9802	99.4752
HLA-B*39:24	93.29	98.04	98.14	98.86	99.02	98.53	99	84	87	80	68	80	12.8571	30	31.8681	41.2371	40.9639	35.2423	0.9329	0.9804	0.9814	0.9886	0.9902	0.9853	93.3465	97.901	98.0297	98.6733	98.7129	98.3465
HLA-B*40:01	96.27	98.96	98.91	99.64	99.5	99.71	100	100	100	80	96	80	21.1416	49.0196	47.8469	68.9655	65.7534	73.3945	0.9627	0.9896	0.9891	0.9964	0.995	0.9971	96.3069	98.9703	98.9208	99.4455	99.4653	99.5149
HLA-B*40:02	95.83	98.65	97.96	99.04	99.42	99.42	95	93	93	80	83	80	18.5547	40.7895	31.3131	45.4545	58.8652	57.971	0.9583	0.9865	0.9796	0.9904	0.9942	0.9942	95.8218	98.5941	97.9109	98.8515	99.2574	99.2277
HLA-B*41:01	95.62	98.35	98.4	99.12	99.21	99.37	99	97	95	80	88	80	18.4358	37.0229	37.2549	47.619	52.6946	55.9441	0.9562	0.9835	0.984	0.9912	0.9921	0.9937	95.6535	98.3366	98.3663	98.9307	99.099	99.1782
HLA-B*44:02	96.19	98.89	99.26	99.59	99.52	99.87	97	92	88	80	89	80	20.2929	45.3202	54.321	66.1157	64.9635	86.0215	0.9619	0.9889	0.9926	0.9959	0.9952	0.9987	96.198	98.8218	99.1485	99.396	99.4158	99.6733
HLA-B*44:03	96	98.85	99.22	99.47	99.5	99.78	100	100	89	80	92	80	20	46.5116	53.2934	60.1504	64.7887	78.4314	0.96	0.9885	0.9922	0.9947	0.995	0.9978	96.0396	98.8614	99.1188	99.2772	99.4257	99.5842
HLA-B*45:01	95.11	97.99	98.6	99.15	99.21	99.38	97	93	90	80	86	80	16.5529	31.6327	39.1304	48.4848	52.1212	56.338	0.9511	0.9799	0.986	0.9915	0.9921	0.9938	95.1287	97.9406	98.5149	98.9604	99.0792	99.1881
HLA-B*46:01	91.6	97.42	99.94	98.38	99.21	98.68	99	93	19	80	73	80	10.5431	26.4957	76	33.0579	48.0263	37.7358	0.916	0.9742	0.9994	0.9838	0.9921	0.9868	91.6733	97.3762	99.1386	98.198	98.9505	98.495
HLA-B*49:01	95.13	98.56	99.5	99.66	99.35	99.77	99	98	87	80	96	80	16.8942	40.4959	63.5036	70.1754	59.6273	77.6699	0.9513	0.9856	0.995	0.9966	0.9935	0.9977	95.1683	98.5545	99.3762	99.4653	99.3168	99.5743
HLA-B*50:01	94.3	98.21	98.84	99.35	99.23	99.7	100	99	93	80	92	80	14.9254	35.6115	44.4976	55.1724	54.4379	72.7273	0.943	0.9821	0.9884	0.9935	0.9923	0.997	94.3564	98.2178	98.7822	99.1584	99.1584	99.505
HLA-B*51:01	94.52	98.43	99.77	99.22	99.3	99.38	90	87	59	80	82	80	14.1066	35.6557	71.9512	50.6329	53.9474	56.338	0.9452	0.9843	0.9977	0.9922	0.993	0.9938	94.4752	98.3168	99.3663	99.0297	99.1287	99.1881
HLA-B*51:08	94.22	98.21	99.85	98.61	99.18	99.04	100	92	29	80	77	80	14.7493	33.9483	65.9091	36.5297	48.4277	45.4545	0.9422	0.9821	0.9985	0.9861	0.9918	0.9904	94.2772	98.1485	99.1485	98.4257	98.9604	98.8515
HLA-B*54:01	93.32	98.12	99.01	99.22	99.12	99.21	95	91	85	80	83	80	12.4509	32.6165	46.1957	50.6329	48.538	50.3145	0.9332	0.9812	0.9901	0.9922	0.9912	0.9921	93.3366	98.0495	98.8713	99.0297	98.9604	99.0198
HLA-B*56:01	92.47	97.75	98.89	99.4	98.91	99.63	99	99	97	80	98	80	11.6197	30.5556	46.6346	57.1429	47.343	68.3761	0.9247	0.9775	0.9889	0.994	0.9891	0.9963	92.5347	97.7624	98.8713	99.2079	98.901	99.4356
HLA-B*57:01	95.26	98.38	98.92	88.3	99.48	94.04	76	63	61	80	49	80	13.8182	28	36.0947	6.4	48.5149	11.8343	0.9526	0.9838	0.9892	0.883	0.9948	0.9404	95.0693	98.0297	98.5446	88.2178	98.9802	93.901
HLA-B*57:03	94.69	98.23	98.42	98.17	99.43	98.31	90	80	76	80	68	80	14.4928	31.1284	32.4786	30.4183	54.4	32.1285	0.9469	0.9823	0.9842	0.9817	0.9943	0.9831	94.6436	98.0495	98.198	97.9901	99.1188	98.1287
HLA-B*58:01	95.14	98.57	97.99	98.78	99.49	98.76	89	80	83	80	70	80	15.4783	35.8744	29.2254	39.604	57.8512	39.2157	0.9514	0.9857	0.9799	0.9878	0.9949	0.9876	95.0792	98.3861	97.8416	98.5941	99.198	98.5743
HLA-B*73:01	93.73	98.15	99.86	99.33	99.27	98.93	97	86	54	80	78	80	13.3978	31.7343	79.4118	54.4218	51.6556	42.7807	0.9373	0.9815	0.9986	0.9933	0.9927	0.9893	93.7624	98.0297	99.4059	99.1386	99.0594	98.7426
HLA-C*01:02	90.68	97.15	99.84	98.41	98.89	98.43	99	87	35	80	70	80	9.60233	23.3871	68.6275	33.4728	38.674	33.7553	0.9068	0.9715	0.9984	0.9841	0.9889	0.9843	90.7624	97.0495	99.198	98.2277	98.604	98.2475
HLA-C*02:02	90.43	97.43	98.16	96.46	99.19	97.62	99	86	60	80	52	80	9.375	25.0729	24.5902	18.4332	39.0977	25.1572	0.9043	0.9743	0.9816	0.9646	0.9919	0.9762	90.5149	97.3168	97.7822	96.297	98.7228	97.4455
HLA-C*03:03	90.56	97.12	96.31	99.21	99.01	99.31	99	95	97	80	88	80	9.49185	24.8042	20.8155	50.3145	47.0588	53.6913	0.9056	0.9712	0.9631	0.9921	0.9901	0.9931	90.6436	97.099	96.3168	99.0198	98.901	99.1188
HLA-C*03:04	90.56	97.12	96.31	98.84	99.01	99.22	100	96	98	80	90	80	9.57854	25	20.985	40.8163	47.619	50.6329	0.9056	0.9712	0.9631	0.9884	0.9901	0.9922	90.6535	97.1089	96.3267	98.6535	98.9208	99.0297
HLA-C*04:01	92.07	98.11	99.98	99.75	99.42	99.8	98	93	57	80	89	80	10.9989	32.9787	96.6102	76.1905	60.5442	80	0.9207	0.9811	0.9998	0.9975	0.9942	0.998	92.1287	98.0594	99.5545	99.5545	99.3168	99.604
HLA-C*05:01	92.91	98.13	99.21	99.07	99.38	99.45	99	93	77	80	81	80	12.2525	33.2143	49.359	46.2428	56.6434	59.2593	0.9291	0.9813	0.9921	0.9907	0.9938	0.9945	92.9703	98.0792	98.9901	98.8812	99.198	99.2574
HLA-C*06:02	91.53	97.64	99.15	98.98	99.03	98.91	97	90	74	80	76	80	10.2754	27.6074	46.5409	43.956	43.9306	42.328	0.9153	0.9764	0.9915	0.9898	0.9903	0.9891	91.5842	97.5644	98.901	98.7921	98.802	98.7228
HLA-C*07:01	91.65	97.82	99.06	96.96	99	97.82	95	80	67	80	72	80	10.2151	26.8456	41.6149	20.8333	41.8605	26.8456	0.9165	0.9782	0.9906	0.9696	0.99	0.9782	91.6832	97.6436	98.7426	96.7921	98.7327	97.6436
HLA-C*07:02	91.43	97.35	98.21	98.29	98.98	98.75	98	92	80	80	77	80	10.2618	25.7703	30.888	31.8725	43.0168	39.0244	0.9143	0.9735	0.9821	0.9829	0.9898	0.9875	91.495	97.297	98.0297	98.1089	98.7624	98.5644
HLA-C*08:02	91.08	97.48	99.69	98.97	99.27	99.2	100	95	63	80	78	80	10.0806	27.3775	67.0213	43.7158	51.6556	50	0.9108	0.9748	0.9969	0.9897	0.9927	0.992	91.1683	97.4554	99.3267	98.7822	99.0594	99.0099
HLA-C*12:02	90.08	97.27	96.99	90.99	99.11	93.27	84	66	62	80	46	80	7.80669	19.469	17.0799	8.15494	34.0741	10.6242	0.9008	0.9727	0.9699	0.9099	0.9911	0.9327	90.0198	96.9604	96.6436	90.8812	98.5842	93.1386
HLA-C*12:03	90.13	97.24	93.64	97.91	99.12	98.03	97	88	95	80	65	80	8.94834	24.1758	12.9959	27.6817	42.4837	28.8809	0.9013	0.9724	0.9364	0.9791	0.9912	0.9803	90.198	97.1485	93.6535	97.7327	98.7822	97.8515
HLA-C*14:02	90.77	97.32	94.01	99.51	98.96	99.58	100	100	100	80	94	80	9.77517	27.1739	14.3062	62.0155	47.4747	65.5738	0.9077	0.9732	0.9401	0.9951	0.9896	0.9958	90.8614	97.3465	94.0693	99.3168	98.9109	99.3861
HLA-C*15:02	91.42	97.35	97.62	97.93	99.1	97.86	95	83	83	80	65	80	9.96852	23.8506	25.8567	27.8746	41.9355	27.2109	0.9142	0.9735	0.9762	0.9793	0.991	0.9786	91.4554	97.2079	97.4752	97.7525	98.7624	97.6832
HLA-C*16:01	90.45	97.21	94.1	96.38	99.05	96.87	95	76	89	80	53	80	9.04762	21.4085	13.1075	18.0995	35.8108	20.3562	0.9045	0.9721	0.941	0.9638	0.9905	0.9687	90.495	97	94.0495	96.2178	98.5941	96.703
HLA-C*17:01	91.38	97.3	99.18	97.15	99.14	97.86	94	82	49	80	61	80	9.83264	23.2955	37.4046	21.9178	41.4966	27.2109	0.9138	0.973	0.9918	0.9715	0.9914	0.9786	91.4059	97.1485	98.6832	96.9802	98.7624	97.6832
MEAN	93.9413	98.1243	98.2207	98.4622	99.2356	98.8947	95.6806	89.9306	80	80	80.125	80	14.9204	33.7917	41.4643	44.2135	51.5615	52.0004	0.939412	0.981243	0.982207	0.984622	0.992356	0.988947	93.9585	98.0432	98.0403	98.2794	99.0463	98.7076
SD	2.08747	0.564279	1.57025	1.81217	0.181099	1.1942	5.44583	8.73447	19.1105	0	12.9658	0	4.6686	7.95876	19.2891	16.8478	7.98052	19.3172	0.0208747	0.00564279	0.0157025	0.0181217	0.00181099	0.011942	2.0642	0.579755	1.46415	1.79423	0.227434	1.18237
