# Supplementary material for: Allele-Specific Thresholds of Eluted Ligands for T-Cell Epitope Prediction
Source: Mol Cell Proteomics. 2021 Jul 22;20:100122. doi: 10.1016/j.mcpro.2021.100122 (PMC8724920; doi:10.1016/j.mcpro.2021.100122)
Supplement: Supplemental Table S3 [file mmc3.xlsx]

## Sheet: Sheet 1
Supplemental Table 3. Performance of different thresholds in predicting T-cell epitopes (50 epitopes dataset). Common thresholds were set to predict either 80% of eluted ligands or 80% of epitopes for all alleles combined and for each allele sperately. Thresholds were derived either from eluted ligands or from a set of predicted binders. PPV positive predictive value, NPV negative predictive value
	Specificity (%)								Sensitivity (%)								PPV								NPV								Accuracy
Allele	Common EL Rank derived from ligands set to predict 80% of ligands	Common EL Rank derived from ligands scaled for predicting epitopes	Common EL Rank derived from predicted binders scaled for predicting epitopes	Allele-specific EL Rank derived from ligands set to predict 80% of ligands	Allele-specific EL Rank derived from ligands scaled for predicting epitopes	Allele-specific EL Rank derived from predicted binders scaled for predicting epitopes	EL Rank 2%	EL Rank 0.5%	Common EL Rank derived from ligands set to predict 80% of ligands	Common EL Rank derived from ligands scaled for predicting epitopes	Common EL Rank derived from predicted binders scaled for predicting epitopes	Allele-specific EL Rank derived from ligands set to predict 80% of ligands	Allele-specific EL Rank derived from ligands scaled for predicting epitopes	Allele-specific EL Rank derived from predicted binders scaled for predicting epitopes	EL Rank 2%	EL Rank 0.5%	Common EL Rank derived from ligands set to predict 80% of ligands	Common EL Rank derived from ligands scaled for predicting epitopes	Common EL Rank derived from predicted binders scaled for predicting epitopes	Allele-specific EL Rank derived from ligands set to predict 80% of ligands	Allele-specific EL Rank derived from ligands scaled for predicting epitopes	Allele-specific EL Rank derived from predicted binders scaled for predicting epitopes	EL Rank 2%	EL Rank 0.5%	Common EL Rank derived from ligands set to predict 80% of ligands	Common EL Rank derived from ligands scaled for predicting epitopes	Common EL Rank derived from predicted binders scaled for predicting epitopes	Allele-specific EL Rank derived from ligands set to predict 80% of ligands	Allele-specific EL Rank derived from ligands scaled for predicting epitopes	Allele-specific EL Rank derived from predicted binders scaled for predicting epitopes	EL Rank 2%	EL Rank 0.5%	Common EL Rank derived from ligands set to predict 80% of ligands	Common EL Rank derived from ligands scaled for predicting epitopes	Common EL Rank derived from predicted binders scaled for predicting epitopes	Allele-specific EL Rank derived from ligands set to predict 80% of ligands	Allele-specific EL Rank derived from ligands scaled for predicting epitopes	Allele-specific EL Rank derived from predicted binders scaled for predicting epitopes	EL Rank 2%	EL Rank 0.5%
HLA-A*01:01	99.6831	97.9193	97.9193	99.3557	97.1905	99.6303	96.1343	99.1022	76	94	94	84	96	78	96	88	55.8824	19.2623	19.2623	40.7767	15.2866	52.7027	11.5942	34.1085	0.996831	0.979193	0.979193	0.993557	0.971905	0.996303	0.961343	0.991022	99.5587	97.8987	97.8987	99.2751	97.1843	99.5167	96.1336	99.0439
HLA-A*02:01	99.3229	96.9742	96.9742	98.4236	94.435	94.435	95.4084	98.5294	38	60	60	52	70	70	66	52	22.8916	9.49367	9.49367	14.8571	6.23886	6.23886	7.06638	15.7576	0.993229	0.969742	0.969742	0.984236	0.94435	0.94435	0.954084	0.985294	99.0002	96.7796	96.7796	98.1793	94.3065	94.3065	95.2536	98.2846
HLA-A*03:01	99.514	97.5277	97.5277	99.3872	97.5277	97.5277	96.1226	98.8061	50	76	76	54	76	76	86	66	35.2113	13.9706	13.9706	31.7647	13.9706	13.9706	10.4878	22.6027	0.99514	0.975277	0.975277	0.993872	0.975277	0.975277	0.961226	0.988061	99.2538	97.4146	97.4146	99.1487	97.4146	97.4146	96.0694	98.6337
HLA-A*11:01	99.3875	97.3176	97.3176	99.7149	98.8278	96.2509	96.0291	98.6482	54	82	82	48	74	88	88	78	31.7647	13.8983	13.8983	47.0588	25	11.0276	10.4762	23.3533	0.993875	0.973176	0.973176	0.997149	0.988278	0.962509	0.960291	0.986482	99.1491	97.2371	97.2371	99.4432	98.6973	96.2076	95.987	98.5398
HLA-A*24:02	99.4085	97.3278	97.3278	99.398	97.8559	97.9827	95.7752	98.5319	40	72	72	44	64	64	80	56	26.3158	12.4567	12.4567	27.8481	13.617	14.3498	9.09091	16.7665	0.994085	0.973278	0.973278	0.99398	0.978559	0.979827	0.957752	0.985319	99.0964	97.1948	97.1948	99.107	97.6781	97.8042	95.6924	98.3085
HLA-B*07:02	99.3134	96.81	96.81	98.7113	95.0988	96.81	94.4861	98.3522	56	82	82	68	90	82	90	72	30.1075	11.9534	11.9534	21.7949	8.84086	11.9534	7.93651	18.75	0.993134	0.9681	0.9681	0.987113	0.950988	0.9681	0.944861	0.983522	99.0858	96.7322	96.7322	98.55	95.072	96.7322	94.4625	98.2137
HLA-B*08:01	99.3768	96.3456	96.3456	96.9054	88.3819	96.6624	93.7368	98.4685	36	76	76	72	90	72	82	60	23.3766	9.89583	9.89583	10.9422	3.93013	10.2273	6.46688	17.1429	0.993768	0.963456	0.963456	0.969054	0.883819	0.966624	0.937368	0.984685	99.0439	96.2387	96.2387	96.7745	88.3904	96.5329	93.6751	98.2664
HLA-B*15:01	99.0707	96.3248	96.3248	99.0495	97.0958	94.614	93.7375	98.0568	52	82	82	58	80	92	92	76	22.807	10.5398	10.5398	24.3697	12.6984	8.27338	7.19875	17.1171	0.990707	0.963248	0.963248	0.990495	0.970958	0.94614	0.937375	0.980568	98.8234	96.2496	96.2496	98.8339	97.006	94.6003	93.7283	97.941
HLA-B*27:05	99.4614	98.0251	98.0251	99.398	98.2892	98.1941	96.9585	98.9545	52	84	84	58	80	84	92	68	33.7662	18.3406	18.3406	33.7209	19.802	19.7183	13.7725	25.5639	0.994614	0.980251	0.980251	0.99398	0.982892	0.981941	0.969585	0.989545	99.2121	97.9515	97.9515	99.1806	98.1931	98.1196	96.9325	98.7919
HLA-B*35:01	99.0177	95.3422	95.3422	99.3029	97.444	93.177	91.8885	97.7186	56	92	92	46	84	94	94	82	23.1405	9.44559	9.44559	25.8427	14.7887	6.78211	5.76687	15.9533	0.990177	0.953422	0.953422	0.993029	0.97444	0.93177	0.918885	0.977186	98.7918	95.3246	95.3246	99.0229	97.3734	93.1813	91.8996	97.6361
MEAN	99.3556	96.9914	96.9914	98.9647	96.2147	96.5284	95.0277	98.5169	51	80	80	58.4	80.4	80	86.6	69.8	30.5264	12.9257	12.9257	27.8976	13.4173	15.5244	8.98569	20.7116	0.993556	0.969914	0.969914	0.989647	0.962147	0.965284	0.950277	0.985169	99.1015	96.9021	96.9021	98.7515	96.1316	96.4416	94.9834	98.366
SD	0.196081	0.819978	0.819978	0.815754	3.06511	1.97099	1.53974	0.410117	11.5566	9.79796	9.79796	12.7471	9.87927	9.79796	8.84685	11.6027	10.1015	3.51883	3.51883	11.0219	6.17919	13.6621	2.55798	5.82933	0.00196081	0.00819978	0.00819978	0.00815754	0.0306511	0.0197099	0.0153974	0.00410117	0.219564	0.813296	0.813296	0.787237	3.03068	1.93796	1.52578	0.408159
