# Supplementary material for: Allele-Specific Thresholds of Eluted Ligands for T-Cell Epitope Prediction
Source: Mol Cell Proteomics. 2021 Jul 22;20:100122. doi: 10.1016/j.mcpro.2021.100122 (PMC8724920; doi:10.1016/j.mcpro.2021.100122)
Supplement: Supplemental Table S4 [file mmc4.xlsx]

## Sheet: Sheet 1
Supplemental Table 4. Performance of different thresholds in predicting and independent set of T-cell epitopes (45 epitopes dataset). Common thresholds were set to predict either 80% of eluted ligands or 80% of epitopes for all alleles combined and for each allele sperately. Thresholds were derived either from eluted ligands or from a set of predicted binders. PPV positive predictive value, NPV n…
	Specificity				Sensitivity				PPV				NPV				Accuracy
Allele	Common EL Rank derived from ligands scaled for predicting epitopes	Common EL Rank derived from predicted binders scaled for predicting epitopes	Allele-specific EL Rank derived from ligands scaled for predicting epitopes	Allele-specific EL Rank derived from predicted binders scaled for predicting epitopes	Common EL Rank derived from ligands scaled for predicting epitopes	Common EL Rank derived from predicted binders scaled for predicting epitopes	Allele-specific EL Rank derived from ligands scaled for predicting epitopes	Allele-specific EL Rank derived from predicted binders scaled for predicting epitopes	Common EL Rank derived from ligands scaled for predicting epitopes	Common EL Rank derived from predicted binders scaled for predicting epitopes	Allele-specific EL Rank derived from ligands scaled for predicting epitopes	Allele-specific EL Rank derived from predicted binders scaled for predicting epitopes	Common EL Rank derived from ligands scaled for predicting epitopes	Common EL Rank derived from predicted binders scaled for predicting epitopes	Allele-specific EL Rank derived from ligands scaled for predicting epitopes	Allele-specific EL Rank derived from predicted binders scaled for predicting epitopes	Common EL Rank derived from ligands scaled for predicting epitopes	Common EL Rank derived from predicted binders scaled for predicting epitopes	Allele-specific EL Rank derived from ligands scaled for predicting epitopes	Allele-specific EL Rank derived from predicted binders scaled for predicting epitopes
HLA-A*02:01	96.9742	96.9742	94.435	94.435	82.2222	82.2222	91.1111	91.1111	11.4551	11.4551	7.23104	7.23104	0.969742	0.969742	0.94435	0.94435	96.9043	96.9043	94.4193	94.4193
HLA-A*11:01	97.3176	97.3176	98.8278	96.2509	82.2222	82.2222	77.7778	88.8889	12.7148	12.7148	23.9726	10.1266	0.973176	0.973176	0.988278	0.962509	97.2462	97.2462	98.7282	96.2161
HLA-A*24:02	97.3278	97.3278	97.8559	97.9827	71.1111	71.1111	66.6667	66.6667	11.2281	11.2281	12.8755	13.5747	0.973278	0.973278	0.978559	0.979827	97.2038	97.2038	97.7084	97.8345
HLA-B*07:02	96.81	96.81	95.0988	96.81	88.8889	88.8889	95.5556	88.8889	11.6959	11.6959	8.48126	11.6959	0.9681	0.9681	0.950988	0.9681	96.7725	96.7725	95.1009	96.7725
HLA-B*08:01	96.3456	96.3456	88.3819	96.6624	80	80	93.3333	80	9.42408	9.42408	3.67776	10.2273	0.963456	0.963456	0.883819	0.966624	96.2683	96.2683	88.4053	96.5836
HLA-B*35:01	95.3422	95.3422	97.444	93.177	86.6667	86.6667	80	88.8889	8.125	8.125	12.9496	5.8309	0.953422	0.953422	0.97444	0.93177	95.3012	95.3012	97.3615	93.1567
MEAN	96.6862	96.6862	95.3406	95.8863	81.8519	81.8519	84.0741	84.0741	10.7738	10.7738	11.5313	9.78106	0.966862	0.966862	0.953406	0.958863	96.616	96.616	95.2873	95.8305
SD	0.752452	0.752452	3.80035	1.75668	6.19305	6.19305	11.1923	9.36678	1.68084	1.68084	7.04383	2.84545	0.00752452	0.00752452	0.0380035	0.0175668	0.73484	0.73484	3.74575	1.71814
