# Supplementary material for: Allele-Specific Thresholds of Eluted Ligands for T-Cell Epitope Prediction
Source: Mol Cell Proteomics. 2021 Jul 22;20:100122. doi: 10.1016/j.mcpro.2021.100122 (PMC8724920; doi:10.1016/j.mcpro.2021.100122)
Supplement: Supplemental Table S5 [file mmc5.xlsx]

## Sheet: A0201-A1101
Supplemental Table 5. Performance of allele specific and a common binding threshold when predicting T-cell epitopes for 2 selected HLA class I alleles.
	HLA-A*02:01					HLA-A*11:01					Both Alleles combined
	A0201 - allele spec thresh (2.62)					A1101 - allele spec thresh (0.41)					alelle specific thresholds
			actual					actual					actual
			negative	positive				negative	positive				negative	positive
	pred	negative	8930	214	9144	pred	negative	9375	24	9399	pred	negative	18305	238	18543		Precision	Sensitivity
		positive	572	1251	1823		positive	144	72	216		positive	716	1323	2039		0.648847	0.847534
		total	9502	1465			total	9519	96			total	19021	1561
	A0201 - common thresh (1.11)					A1101 - common thresh (1.11)					common threshold
			actual					actual					actual
			negative	positive				negative	positive				negative	positive
	pred	negative	9178	360	9538	pred	negative	9227	18	9245	pred	negative	18405	378	18783		Precision	Sensitivity
		positive	324	1105	1429		positive	292	78	370		positive	616	1183	1799		0.657588	0.757848
		total	9502	1465			total	9519	96			total	19021	1561
